# Supplementary material for: Electrical conductivity as a driver of biological and geological spatial heterogeneity in the Puquios, Salar de Llamara, Atacama Desert, Chile
Source: Sci Rep. 2021 Jun 17;11:12769. doi: 10.1038/s41598-021-92105-2 (PMC8211675; doi:10.1038/s41598-021-92105-2)
Supplement: Supplementary file 9 — Supplementary Table S1. [file 41598_2021_92105_MOESM9_ESM.xlsx]

## Sheet: Sheet1
Puquio	Longitude	Latitude	EC (μS/cm)	Surface (S) / Bottom (B)
1	-69.618	-21.2692	29920	B
1	-69.6185	-21.2691	30820	B
1	-69.6185	-21.2692	30920	B
1	-69.6184	-21.2692	32030	B
1	-69.6183	-21.2693	32100	B
1	-69.6184	-21.2691	32150	B
1	-69.6184	-21.2692	32160	B
1	-69.6184	-21.2692	32170	B
1	-69.6182	-21.2693	32360	B
1	-69.6186	-21.2689	33900	B
1	-69.6186	-21.2688	34140	B
1	-69.6184	-21.2689	34370	B
1	-69.6185	-21.2689	34470	B
1	-69.6186	-21.2689	34510	B
1	-69.6184	-21.269	34710	B
1	-69.6185	-21.2689	34750	B
1	-69.6185	-21.2688	34800	B
1	-69.6184	-21.2689	34820	B
1	-69.6184	-21.2689	34830	B
1	-69.6184	-21.2689	34890	B
1	-69.6184	-21.269	34950	B
1	-69.6182	-21.2693	37490	B
1	-69.6187	-21.269	24280	S
1	-69.6186	-21.2687	25860	S
1	-69.6186	-21.2689	25970	S
1	-69.6187	-21.2689	26050	S
1	-69.6186	-21.269	26520	S
1	-69.6185	-21.269	27000	S
1	-69.6185	-21.2692	27770	S
1	-69.6187	-21.2688	27870	S
1	-69.6186	-21.269	27990	S
1	-69.6187	-21.2688	28300	S
1	-69.618	-21.2692	28430	S
1	-69.6185	-21.2691	28870	S
1	-69.6185	-21.2691	29640	S
1	-69.6186	-21.269	30200	S
1	-69.6182	-21.2693	31070	S
1	-69.6182	-21.2693	31340	S
1	-69.6185	-21.269	31600	S
1	-69.6181	-21.2693	31720	S
1	-69.6184	-21.2694	31740	S
1	-69.6185	-21.2691	31850	S
1	-69.6181	-21.2693	32100	S
1	-69.6183	-21.2693	32410	S
1	-69.6183	-21.2694	32570	S
1	-69.6186	-21.2689	32690	S
1	-69.6186	-21.2685	33240	S
1	-69.6185	-21.2687	34840	S
1	-69.6185	-21.2687	34840	S
1	-69.6185	-21.2687	34870	S
1	-69.6185	-21.2687	35030	S
1	-69.6186	-21.2686	45790	S
1	-69.6186	-21.2686	46920	S
1	-69.6182	-21.2693	20540	S
1	-69.618	-21.2692	28400	S
1	-69.6184	-21.2692	28530	S
1	-69.6184	-21.2692	29090	S
1	-69.6183	-21.2693	30980	S
1	-69.6184	-21.2692	31000	S
1	-69.6185	-21.2691	31290	S
1	-69.6185	-21.2693	32290	S
1	-69.6185	-21.2689	33210	S
1	-69.6184	-21.2689	33350	S
1	-69.6185	-21.2688	33420	S
1	-69.6184	-21.2689	33550	S
1	-69.6184	-21.2688	33690	S
1	-69.6185	-21.269	34070	S
1	-69.6184	-21.269	34120	S
1	-69.6186	-21.2688	34260	S
1	-69.6185	-21.2689	34350	S
1	-69.6184	-21.2689	34410	S
1	-69.6186	-21.2689	34630	S
1	-69.6186	-21.2689	34720	S
1	-69.6182	-21.2693	37460	S
1	-69.6184	-21.2694	14090	S
1	-69.6185	-21.2694	15400	S
1	-69.6186	-21.2691	16130	S
1	-69.6187	-21.269	17100	S
1	-69.6187	-21.2689	17240	S
1	-69.6187	-21.2687	17800	S
1	-69.6186	-21.2691	17800	S
1	-69.6186	-21.2693	18000	S
1_2 / TZ	-69.6184	-21.2691	31790	B
1_2 / TZ	-69.6184	-21.269	34330	B
1_2 / TZ	-69.6182	-21.2692	37330	B
1_2 / TZ	-69.6182	-21.2692	38010	B
1_2 / TZ	-69.6183	-21.2691	33560	B
1_2 / TZ	-69.6184	-21.2691	38240	B
1_2 / TZ	-69.6183	-21.2691	40980	B
1_2 / TZ	-69.6182	-21.269	44090	B
1_2 / TZ	-69.6182	-21.2691	42990	B
1_2 / TZ	-69.6182	-21.2692	41220	B
1_2 / TZ	-69.6181	-21.269	43900	B
1_2 / TZ	-69.6181	-21.2692	161100	B
1_2 / TZ	-69.6184	-21.2689	48810	B
1_2 / TZ	-69.6182	-21.2689	41340	B
1_2 / TZ	-69.6182	-21.2688	39910	B
1_2 / TZ	-69.6182	-21.2688	40730	B
1_2 / TZ	-69.6183	-21.2687	57270	B
1_2 / TZ	-69.6183	-21.2687	45780	B
1_2 / TZ	-69.6184	-21.2688	38660	B
1_2 / TZ	-69.6184	-21.2685	45370	B
1_2 / TZ	-69.6184	-21.2685	45240	B
1_2 / TZ	-69.6185	-21.2684	41170	B
1_2 / TZ	-69.6185	-21.2684	41440	B
1_2 / TZ	-69.6185	-21.2683	37720	B
1_2 / TZ	-69.6185	-21.2683	32370	B
1_2 / TZ	-69.6184	-21.2684	38950	B
1_2 / TZ	-69.6184	-21.2684	42280	B
1_2 / TZ	-69.6183	-21.2686	43920	B
1_2 / TZ	-69.6183	-21.2685	43800	B
1_2 / TZ	-69.6183	-21.2686	41720	B
1_2 / TZ	-69.6183	-21.2686	44200	B
1_2 / TZ	-69.6182	-21.2686	43050	B
1_2 / TZ	-69.6182	-21.2684	40870	B
1_2 / TZ	-69.6182	-21.2684	38660	B
1_2 / TZ	-69.6181	-21.2685	39450	B
1_2 / TZ	-69.6181	-21.2686	39550	B
1_2 / TZ	-69.6181	-21.2686	41120	B
1_2 / TZ	-69.6182	-21.2687	46510	B
1_2 / TZ	-69.6181	-21.2687	43360	B
1_2 / TZ	-69.6181	-21.2688	44110	B
1_2 / TZ	-69.6181	-21.2688	46110	B
1_2 / TZ	-69.6181	-21.2689	40940	B
1_2 / TZ	-69.6183	-21.2685	40190	B
1_2 / TZ	-69.6183	-21.2684	46730	B
1_2 / TZ	-69.6182	-21.2683	70440	B
1_2 / TZ	-69.6183	-21.2683	44290	B
1_2 / TZ	-69.6183	-21.2682	53190	B
1_2 / TZ	-69.6182	-21.2681	92750	B
1_2 / TZ	-69.6182	-21.2681	54980	B
1_2 / TZ	-69.6181	-21.2682	56630	B
1_2 / TZ	-69.6181	-21.2681	87240	B
1_2 / TZ	-69.6181	-21.2681	82420	B
1_2 / TZ	-69.6181	-21.2681	55170	B
1_2 / TZ	-69.6182	-21.2681	85150	B
1_2 / TZ	-69.6181	-21.2681	52260	B
1_2 / TZ	-69.6181	-21.2681	117800	B
1_2 / TZ	-69.6181	-21.2681	97270	B
1_2 / TZ	-69.617	-21.2686	131200	B
1_2 / TZ	-69.617	-21.2686	154300	B
1_2 / TZ	-69.617	-21.2686	154500	B
1_2 / TZ	-69.6171	-21.2686	141200	B
1_2 / TZ	-69.6172	-21.2685	151300	B
1_2 / TZ	-69.6172	-21.2685	151000	B
1_2 / TZ	-69.6173	-21.2684	155700	B
1_2 / TZ	-69.6173	-21.2684	150400	B
1_2 / TZ	-69.6176	-21.2684	156000	B
1_2 / TZ	-69.6178	-21.2683	133500	B
1_2 / TZ	-69.6178	-21.2683	134600	B
1_2 / TZ	-69.6178	-21.2683	137200	B
1_2 / TZ	-69.6177	-21.2683	155900	B
1_2 / TZ	-69.6178	-21.2683	122000	B
1_2 / TZ	-69.6178	-21.2684	110400	B
1_2 / TZ	-69.6178	-21.2684	112500	B
1_2 / TZ	-69.6178	-21.2684	100800	B
1_2 / TZ	-69.6178	-21.2684	118200	B
1_2 / TZ	-69.6178	-21.2684	121900	B
1_2 / TZ	-69.6176	-21.2685	129300	B
1_2 / TZ	-69.6177	-21.2687	95670	B
1_2 / TZ	-69.6177	-21.2686	98290	B
1_2 / TZ	-69.6176	-21.2686	108900	B
1_2 / TZ	-69.6176	-21.2687	82350	B
1_2 / TZ	-69.6176	-21.2686	126500	B
1_2 / TZ	-69.6175	-21.2686	115900	B
1_2 / TZ	-69.6176	-21.2685	127800	B
1_2 / TZ	-69.6175	-21.2685	106400	B
1_2 / TZ	-69.6175	-21.2686	108500	B
1_2 / TZ	-69.6175	-21.2686	129700	B
1_2 / TZ	-69.6175	-21.2686	123800	B
1_2 / TZ	-69.6174	-21.2686	139600	B
1_2 / TZ	-69.6176	-21.2683	149300	B
1_2 / TZ	-69.6176	-21.2684	140800	B
1_2 / TZ	-69.6175	-21.2684	152500	B
1_2 / TZ	-69.6174	-21.2684	137400	B
1_2 / TZ	-69.6174	-21.2684	140100	B
1_2 / TZ	-69.6174	-21.2685	143200	B
1_2 / TZ	-69.6175	-21.2685	132800	B
1_2 / TZ	-69.6174	-21.2685	142100	B
1_2 / TZ	-69.6173	-21.2685	148300	B
1_2 / TZ	-69.6173	-21.2685	139500	B
1_2 / TZ	-69.6173	-21.2685	149400	B
1_2 / TZ	-69.6173	-21.2686	141500	B
1_2 / TZ	-69.6173	-21.2686	142100	B
1_2 / TZ	-69.6172	-21.2686	145100	B
1_2 / TZ	-69.6172	-21.2686	139500	B
1_2 / TZ	-69.6173	-21.2685	151200	B
1_2 / TZ	-69.618	-21.2691	41460	B
1_2 / TZ	-69.6179	-21.2691	43310	B
1_2 / TZ	-69.618	-21.269	43780	B
1_2 / TZ	-69.618	-21.269	44630	B
1_2 / TZ	-69.618	-21.269	45270	B
1_2 / TZ	-69.6179	-21.269	44270	B
1_2 / TZ	-69.6179	-21.269	43860	B
1_2 / TZ	-69.6179	-21.269	53690	B
1_2 / TZ	-69.6179	-21.269	45780	B
1_2 / TZ	-69.6179	-21.269	59000	B
1_2 / TZ	-69.6179	-21.269	41920	B
1_2 / TZ	-69.6178	-21.2691	37460	B
1_2 / TZ	-69.6178	-21.269	48710	B
1_2 / TZ	-69.6178	-21.269	45280	B
1_2 / TZ	-69.6178	-21.2689	46620	B
1_2 / TZ	-69.6178	-21.2689	46810	B
1_2 / TZ	-69.6178	-21.2689	49690	B
1_2 / TZ	-69.6179	-21.2689	51070	B
1_2 / TZ	-69.6179	-21.269	45460	B
1_2 / TZ	-69.6179	-21.2689	45800	B
1_2 / TZ	-69.6179	-21.2689	44830	B
1_2 / TZ	-69.618	-21.2689	56970	B
1_2 / TZ	-69.618	-21.2689	41550	B
1_2 / TZ	-69.6179	-21.2689	45730	B
1_2 / TZ	-69.618	-21.2688	51260	B
1_2 / TZ	-69.618	-21.2688	50280	B
1_2 / TZ	-69.618	-21.2687	50000	B
1_2 / TZ	-69.6179	-21.2687	46140	B
1_2 / TZ	-69.6179	-21.2687	45180	B
1_2 / TZ	-69.6179	-21.2687	44190	B
1_2 / TZ	-69.6179	-21.2687	43690	B
1_2 / TZ	-69.6179	-21.2687	54050	B
1_2 / TZ	-69.6178	-21.2687	53130	B
1_2 / TZ	-69.6178	-21.2687	54740	B
1_2 / TZ	-69.6178	-21.2687	51600	B
1_2 / TZ	-69.6178	-21.2687	53390	B
1_2 / TZ	-69.6178	-21.2688	50960	B
1_2 / TZ	-69.6178	-21.2688	50750	B
1_2 / TZ	-69.6178	-21.2687	61930	B
1_2 / TZ	-69.6177	-21.2687	61940	B
1_2 / TZ	-69.6178	-21.2687	62920	B
1_2 / TZ	-69.6177	-21.2687	62120	B
1_2 / TZ	-69.6177	-21.2686	61270	B
1_2 / TZ	-69.6177	-21.2686	66150	B
1_2 / TZ	-69.6178	-21.2686	66360	B
1_2 / TZ	-69.6178	-21.2686	91260	B
1_2 / TZ	-69.6178	-21.2686	95310	B
1_2 / TZ	-69.6178	-21.2685	123100	B
1_2 / TZ	-69.6178	-21.2686	68900	B
1_2 / TZ	-69.6178	-21.2686	123500	B
1_2 / TZ	-69.6178	-21.2686	111900	B
1_2 / TZ	-69.6178	-21.2686	124700	B
1_2 / TZ	-69.6178	-21.2686	67210	B
1_2 / TZ	-69.6178	-21.2686	87590	B
1_2 / TZ	-69.6179	-21.2686	45440	B
1_2 / TZ	-69.6179	-21.2685	48020	B
1_2 / TZ	-69.6179	-21.2685	48460	B
1_2 / TZ	-69.6178	-21.2685	53940	B
1_2 / TZ	-69.618	-21.2685	48840	B
1_2 / TZ	-69.618	-21.2685	49890	B
1_2 / TZ	-69.6179	-21.2685	95410	B
1_2 / TZ	-69.6179	-21.2685	117100	B
1_2 / TZ	-69.6179	-21.2685	106800	B
1_2 / TZ	-69.6179	-21.2685	43710	B
1_2 / TZ	-69.6178	-21.2685	113100	B
1_2 / TZ	-69.6179	-21.2685	91370	B
1_2 / TZ	-69.6179	-21.2684	121000	B
1_2 / TZ	-69.6178	-21.2684	108500	B
1_2 / TZ	-69.6178	-21.2684	91440	B
1_2 / TZ	-69.6178	-21.2684	58300	B
1_2 / TZ	-69.6179	-21.2683	123200	B
1_2 / TZ	-69.6179	-21.2683	44260	B
1_2 / TZ	-69.6179	-21.2684	47320	B
1_2 / TZ	-69.6179	-21.2684	43820	B
1_2 / TZ	-69.618	-21.2685	80580	B
1_2 / TZ	-69.6181	-21.2684	42190	B
1_2 / TZ	-69.6181	-21.2684	59610	B
1_2 / TZ	-69.618	-21.2684	47450	B
1_2 / TZ	-69.618	-21.2684	47710	B
1_2 / TZ	-69.618	-21.2684	129500	B
1_2 / TZ	-69.618	-21.2683	90320	B
1_2 / TZ	-69.618	-21.2683	49640	B
1_2 / TZ	-69.618	-21.2683	85450	B
1_2 / TZ	-69.618	-21.2683	114500	B
1_2 / TZ	-69.6181	-21.2684	119900	B
1_2 / TZ	-69.6181	-21.2684	90480	B
1_2 / TZ	-69.6181	-21.2684	44650	B
1_2 / TZ	-69.6181	-21.2684	40650	B
1_2 / TZ	-69.6181	-21.2683	46900	B
1_2 / TZ	-69.6181	-21.2683	128400	B
1_2 / TZ	-69.6181	-21.2683	49580	B
1_2 / TZ	-69.6181	-21.2683	47040	B
1_2 / TZ	-69.6181	-21.2683	47840	B
1_2 / TZ	-69.6181	-21.2683	47490	B
1_2 / TZ	-69.6182	-21.2683	47650	B
1_2 / TZ	-69.6181	-21.2682	50230	B
1_2 / TZ	-69.618	-21.2682	78890	B
1_2 / TZ	-69.6181	-21.2682	52660	B
1_2 / TZ	-69.618	-21.2682	73190	B
1_2 / TZ	-69.6182	-21.2681	46800	B
1_2 / TZ	-69.6182	-21.2682	45990	B
1_2 / TZ	-69.6183	-21.2682	44740	B
1_2 / TZ	-69.6182	-21.2682	46920	B
1_2 / TZ	-69.6182	-21.2682	45000	B
1_2 / TZ	-69.6183	-21.2682	44990	B
1_2 / TZ	-69.6183	-21.2682	45870	B
1_2 / TZ	-69.6175	-21.2689	49290	B
1_2 / TZ	-69.6175	-21.2689	46460	B
1_2 / TZ	-69.6175	-21.2689	54480	B
1_2 / TZ	-69.6175	-21.2689	51360	B
1_2 / TZ	-69.6174	-21.2688	129100	B
1_2 / TZ	-69.6176	-21.2689	52550	B
1_2 / TZ	-69.6176	-21.2689	51240	B
1_2 / TZ	-69.6176	-21.2689	81170	B
1_2 / TZ	-69.6176	-21.2689	86700	B
1_2 / TZ	-69.6176	-21.2689	80210	B
1_2 / TZ	-69.6176	-21.2689	80760	B
1_2 / TZ	-69.6176	-21.2689	72400	B
1_2 / TZ	-69.6176	-21.2688	91630	B
1_2 / TZ	-69.6176	-21.2689	56190	B
1_2 / TZ	-69.6175	-21.2688	122500	B
1_2 / TZ	-69.6174	-21.2688	130100	B
1_2 / TZ	-69.6175	-21.2688	117000	B
1_2 / TZ	-69.6175	-21.2688	77860	B
1_2 / TZ	-69.6176	-21.2688	124800	B
1_2 / TZ	-69.6176	-21.2688	75210	B
1_2 / TZ	-69.6176	-21.2688	63560	B
1_2 / TZ	-69.6176	-21.2688	68940	B
1_2 / TZ	-69.6176	-21.2688	94870	B
1_2 / TZ	-69.6176	-21.2688	55650	B
1_2 / TZ	-69.6176	-21.2688	117800	B
1_2 / TZ	-69.6176	-21.2688	117200	B
1_2 / TZ	-69.6176	-21.2688	118900	B
1_2 / TZ	-69.6176	-21.2688	117700	B
1_2 / TZ	-69.6176	-21.2688	71610	B
1_2 / TZ	-69.6176	-21.2687	96130	B
1_2 / TZ	-69.6176	-21.2688	52400	B
1_2 / TZ	-69.6177	-21.2688	50490	B
1_2 / TZ	-69.6177	-21.2687	91120	B
1_2 / TZ	-69.6177	-21.2687	118900	B
1_2 / TZ	-69.6177	-21.2687	118400	B
1_2 / TZ	-69.6176	-21.2687	121000	B
1_2 / TZ	-69.6176	-21.2687	115300	B
1_2 / TZ	-69.6176	-21.2687	80230	B
1_2 / TZ	-69.6176	-21.2687	126100	B
1_2 / TZ	-69.6176	-21.2687	135100	B
1_2 / TZ	-69.6176	-21.2687	119300	B
1_2 / TZ	-69.6175	-21.2687	126700	B
1_2 / TZ	-69.6176	-21.2688	129100	B
1_2 / TZ	-69.6176	-21.2687	80700	B
1_2 / TZ	-69.6176	-21.2687	128500	B
1_2 / TZ	-69.6177	-21.2688	99560	B
1_2 / TZ	-69.6177	-21.2688	81640	B
1_2 / TZ	-69.6177	-21.2687	84230	B
1_2 / TZ	-69.6177	-21.2687	77890	B
1_2 / TZ	-69.6176	-21.2687	83260	B
1_2 / TZ	-69.6176	-21.2687	102500	B
1_2 / TZ	-69.6174	-21.2688	72170	B
1_2 / TZ	-69.6174	-21.2688	123900	B
1_2 / TZ	-69.6174	-21.2688	117700	B
1_2 / TZ	-69.6173	-21.2688	130000	B
1_2 / TZ	-69.6173	-21.2688	137000	B
1_2 / TZ	-69.6173	-21.2688	138900	B
1_2 / TZ	-69.6172	-21.2688	139700	B
1_2 / TZ	-69.6173	-21.2688	149800	B
1_2 / TZ	-69.6173	-21.2688	140400	B
1_2 / TZ	-69.6173	-21.2688	133600	B
1_2 / TZ	-69.6174	-21.2689	86910	B
1_2 / TZ	-69.6173	-21.2689	73790	B
1_2 / TZ	-69.6172	-21.2688	143500	B
1_2 / TZ	-69.6172	-21.2688	146200	B
1_2 / TZ	-69.6172	-21.2688	150100	B
1_2 / TZ	-69.6172	-21.2688	138100	B
1_2 / TZ	-69.6172	-21.2688	130500	B
1_2 / TZ	-69.6171	-21.2688	113400	B
1_2 / TZ	-69.6171	-21.2688	132800	B
1_2 / TZ	-69.6172	-21.2687	127500	B
1_2 / TZ	-69.6172	-21.2688	124100	B
1_2 / TZ	-69.617	-21.2687	119400	B
1_2 / TZ	-69.6171	-21.2687	133000	B
1_2 / TZ	-69.6171	-21.2687	134700	B
1_2 / TZ	-69.6171	-21.2687	119700	B
1_2 / TZ	-69.6172	-21.2687	139300	B
1_2 / TZ	-69.6172	-21.2687	137400	B
1_2 / TZ	-69.6173	-21.2687	136000	B
1_2 / TZ	-69.6173	-21.2687	137900	B
1_2 / TZ	-69.6174	-21.2687	129400	B
1_2 / TZ	-69.6174	-21.2687	140400	B
1_2 / TZ	-69.6174	-21.2687	133600	B
1_2 / TZ	-69.6173	-21.2686	133300	B
1_2 / TZ	-69.6173	-21.2686	138500	B
1_2 / TZ	-69.6173	-21.2688	130900	B
1_2 / TZ	-69.6184	-21.269	33680	S
1_2 / TZ	-69.6184	-21.2688	33040	S
1_2 / TZ	-69.6186	-21.2685	33540	S
1_2 / TZ	-69.6186	-21.2685	34380	S
1_2 / TZ	-69.6182	-21.2692	36690	S
1_2 / TZ	-69.6182	-21.2692	37510	S
1_2 / TZ	-69.6183	-21.2691	33390	S
1_2 / TZ	-69.6184	-21.2691	38610	S
1_2 / TZ	-69.6183	-21.2691	40590	S
1_2 / TZ	-69.6183	-21.269	40340	S
1_2 / TZ	-69.6182	-21.269	44150	S
1_2 / TZ	-69.6182	-21.2691	43660	S
1_2 / TZ	-69.6182	-21.2691	41020	S
1_2 / TZ	-69.6181	-21.269	43330	S
1_2 / TZ	-69.6181	-21.2692	158800	S
1_2 / TZ	-69.6181	-21.2692	57530	S
1_2 / TZ	-69.6181	-21.2692	57160	S
1_2 / TZ	-69.6181	-21.2692	41030	S
1_2 / TZ	-69.6181	-21.2692	41110	S
1_2 / TZ	-69.6184	-21.2689	43450	S
1_2 / TZ	-69.6183	-21.2689	43250	S
1_2 / TZ	-69.6182	-21.2689	44050	S
1_2 / TZ	-69.6182	-21.2688	41580	S
1_2 / TZ	-69.6182	-21.2688	41430	S
1_2 / TZ	-69.6182	-21.2688	39790	S
1_2 / TZ	-69.6183	-21.2687	38520	S
1_2 / TZ	-69.6183	-21.2687	38870	S
1_2 / TZ	-69.6183	-21.2687	37100	S
1_2 / TZ	-69.6183	-21.2687	39630	S
1_2 / TZ	-69.6184	-21.2688	38520	S
1_2 / TZ	-69.6184	-21.2686	40360	S
1_2 / TZ	-69.6184	-21.2686	39920	S
1_2 / TZ	-69.6184	-21.2686	41750	S
1_2 / TZ	-69.6184	-21.2685	41640	S
1_2 / TZ	-69.6184	-21.2685	44490	S
1_2 / TZ	-69.6185	-21.2685	41820	S
1_2 / TZ	-69.6185	-21.2684	41450	S
1_2 / TZ	-69.6185	-21.2684	41510	S
1_2 / TZ	-69.6186	-21.2686	38410	S
1_2 / TZ	-69.6186	-21.2686	41190	S
1_2 / TZ	-69.6185	-21.2683	45820	S
1_2 / TZ	-69.6185	-21.2683	39330	S
1_2 / TZ	-69.6185	-21.2683	37940	S
1_2 / TZ	-69.6184	-21.2683	32350	S
1_2 / TZ	-69.6185	-21.2683	32730	S
1_2 / TZ	-69.6184	-21.2684	41620	S
1_2 / TZ	-69.6184	-21.2684	36380	S
1_2 / TZ	-69.6184	-21.2684	36370	S
1_2 / TZ	-69.6183	-21.2684	42220	S
1_2 / TZ	-69.6183	-21.2686	46930	S
1_2 / TZ	-69.6183	-21.2686	43610	S
1_2 / TZ	-69.6183	-21.2685	46560	S
1_2 / TZ	-69.6183	-21.2686	41530	S
1_2 / TZ	-69.6183	-21.2686	43400	S
1_2 / TZ	-69.6182	-21.2686	42970	S
1_2 / TZ	-69.6182	-21.2686	41920	S
1_2 / TZ	-69.6182	-21.2686	41900	S
1_2 / TZ	-69.6182	-21.2686	40400	S
1_2 / TZ	-69.6182	-21.2685	40360	S
1_2 / TZ	-69.6182	-21.2684	41660	S
1_2 / TZ	-69.6182	-21.2684	43080	S
1_2 / TZ	-69.6181	-21.2684	38910	S
1_2 / TZ	-69.6181	-21.2685	39040	S
1_2 / TZ	-69.6181	-21.2685	38680	S
1_2 / TZ	-69.6181	-21.2686	39970	S
1_2 / TZ	-69.6181	-21.2686	40690	S
1_2 / TZ	-69.6181	-21.2686	46380	S
1_2 / TZ	-69.6182	-21.2687	46300	S
1_2 / TZ	-69.6181	-21.2687	44360	S
1_2 / TZ	-69.6181	-21.2687	43840	S
1_2 / TZ	-69.6181	-21.2688	42780	S
1_2 / TZ	-69.6181	-21.2688	41780	S
1_2 / TZ	-69.6181	-21.2689	39340	S
1_2 / TZ	-69.6181	-21.2689	40480	S
1_2 / TZ	-69.6181	-21.2689	40710	S
1_2 / TZ	-69.6182	-21.2689	41510	S
1_2 / TZ	-69.6183	-21.2685	43220	S
1_2 / TZ	-69.6183	-21.2685	40490	S
1_2 / TZ	-69.6183	-21.2683	39370	S
1_2 / TZ	-69.6182	-21.2683	44900	S
1_2 / TZ	-69.6183	-21.2683	125700	S
1_2 / TZ	-69.6183	-21.2682	44760	S
1_2 / TZ	-69.6182	-21.2681	50620	S
1_2 / TZ	-69.6182	-21.2681	51950	S
1_2 / TZ	-69.6182	-21.2681	59290	S
1_2 / TZ	-69.6182	-21.2681	55220	S
1_2 / TZ	-69.6181	-21.2682	47230	S
1_2 / TZ	-69.6181	-21.2681	56750	S
1_2 / TZ	-69.6181	-21.2681	59860	S
1_2 / TZ	-69.6181	-21.2681	49340	S
1_2 / TZ	-69.6181	-21.2681	55090	S
1_2 / TZ	-69.6181	-21.2681	58340	S
1_2 / TZ	-69.6182	-21.2681	50500	S
1_2 / TZ	-69.6182	-21.2681	52810	S
1_2 / TZ	-69.6181	-21.2681	51860	S
1_2 / TZ	-69.6181	-21.2681	44890	S
1_2 / TZ	-69.617	-21.2686	117500	S
1_2 / TZ	-69.617	-21.2686	132900	S
1_2 / TZ	-69.617	-21.2686	131000	S
1_2 / TZ	-69.6171	-21.2686	141200	S
1_2 / TZ	-69.6171	-21.2686	150100	S
1_2 / TZ	-69.6172	-21.2685	147200	S
1_2 / TZ	-69.6172	-21.2685	149900	S
1_2 / TZ	-69.6173	-21.2684	149500	S
1_2 / TZ	-69.6174	-21.2684	153200	S
1_2 / TZ	-69.6176	-21.2684	155500	S
1_2 / TZ	-69.6178	-21.2683	156200	S
1_2 / TZ	-69.6179	-21.2682	54920	S
1_2 / TZ	-69.6179	-21.2682	51690	S
1_2 / TZ	-69.6178	-21.2683	52480	S
1_2 / TZ	-69.6178	-21.2683	64140	S
1_2 / TZ	-69.6178	-21.2683	53320	S
1_2 / TZ	-69.6178	-21.2683	63530	S
1_2 / TZ	-69.6177	-21.2683	68390	S
1_2 / TZ	-69.6177	-21.2683	87330	S
1_2 / TZ	-69.6178	-21.2683	63550	S
1_2 / TZ	-69.6178	-21.2684	59280	S
1_2 / TZ	-69.6178	-21.2684	61360	S
1_2 / TZ	-69.6178	-21.2684	64700	S
1_2 / TZ	-69.6178	-21.2683	54510	S
1_2 / TZ	-69.6178	-21.2684	63970	S
1_2 / TZ	-69.6177	-21.2684	61110	S
1_2 / TZ	-69.6177	-21.2684	67830	S
1_2 / TZ	-69.6178	-21.2684	59020	S
1_2 / TZ	-69.6178	-21.2684	87070	S
1_2 / TZ	-69.6178	-21.2684	74310	S
1_2 / TZ	-69.6178	-21.2684	94380	S
1_2 / TZ	-69.6176	-21.2685	92330	S
1_2 / TZ	-69.6177	-21.2687	67570	S
1_2 / TZ	-69.6176	-21.2686	74970	S
1_2 / TZ	-69.6176	-21.2686	74040	S
1_2 / TZ	-69.6176	-21.2686	82270	S
1_2 / TZ	-69.6176	-21.2686	82270	S
1_2 / TZ	-69.6176	-21.2686	91200	S
1_2 / TZ	-69.6175	-21.2686	98560	S
1_2 / TZ	-69.6175	-21.2686	97930	S
1_2 / TZ	-69.6175	-21.2686	116400	S
1_2 / TZ	-69.6176	-21.2686	105700	S
1_2 / TZ	-69.6175	-21.2685	109300	S
1_2 / TZ	-69.6175	-21.2685	107000	S
1_2 / TZ	-69.6175	-21.2686	108300	S
1_2 / TZ	-69.6174	-21.2686	114100	S
1_2 / TZ	-69.6175	-21.2686	108700	S
1_2 / TZ	-69.6174	-21.2686	114900	S
1_2 / TZ	-69.6176	-21.2684	96840	S
1_2 / TZ	-69.6176	-21.2684	93220	S
1_2 / TZ	-69.6175	-21.2684	136700	S
1_2 / TZ	-69.6174	-21.2684	137600	S
1_2 / TZ	-69.6174	-21.2684	139900	S
1_2 / TZ	-69.6174	-21.2684	140900	S
1_2 / TZ	-69.6174	-21.2685	135400	S
1_2 / TZ	-69.6175	-21.2684	110600	S
1_2 / TZ	-69.6175	-21.2684	99490	S
1_2 / TZ	-69.6174	-21.2685	104400	S
1_2 / TZ	-69.6174	-21.2685	132900	S
1_2 / TZ	-69.6174	-21.2685	139400	S
1_2 / TZ	-69.6173	-21.2685	147700	S
1_2 / TZ	-69.6174	-21.2685	137200	S
1_2 / TZ	-69.6173	-21.2685	143500	S
1_2 / TZ	-69.6173	-21.2686	131900	S
1_2 / TZ	-69.6173	-21.2686	142000	S
1_2 / TZ	-69.6172	-21.2686	143400	S
1_2 / TZ	-69.6172	-21.2686	134700	S
1_2 / TZ	-69.6172	-21.2686	137700	S
1_2 / TZ	-69.6172	-21.2685	150300	S
1_2 / TZ	-69.6172	-21.2685	150500	S
1_2 / TZ	-69.6184	-21.2692	32290	S
1_2 / TZ	-69.6184	-21.2691	31200	S
1_2 / TZ	-69.6184	-21.2691	28300	S
1_2 / TZ	-69.6184	-21.269	33560	S
1_2 / TZ	-69.6184	-21.269	34670	S
1_2 / TZ	-69.6184	-21.2688	33480	S
1_2 / TZ	-69.6186	-21.2685	34760	S
1_2 / TZ	-69.6181	-21.2691	40890	S
1_2 / TZ	-69.6179	-21.2692	46820	S
1_2 / TZ	-69.6179	-21.2691	42690	S
1_2 / TZ	-69.6179	-21.2691	55380	S
1_2 / TZ	-69.618	-21.269	41050	S
1_2 / TZ	-69.618	-21.269	43290	S
1_2 / TZ	-69.618	-21.269	44060	S
1_2 / TZ	-69.618	-21.269	44200	S
1_2 / TZ	-69.6179	-21.269	27910	S
1_2 / TZ	-69.6179	-21.269	43520	S
1_2 / TZ	-69.6179	-21.269	43720	S
1_2 / TZ	-69.6179	-21.269	43940	S
1_2 / TZ	-69.6179	-21.269	45490	S
1_2 / TZ	-69.6178	-21.269	44520	S
1_2 / TZ	-69.6179	-21.269	41410	S
1_2 / TZ	-69.6178	-21.2691	35340	S
1_2 / TZ	-69.6178	-21.269	45030	S
1_2 / TZ	-69.6178	-21.269	45220	S
1_2 / TZ	-69.6177	-21.2689	49350	S
1_2 / TZ	-69.6177	-21.2689	46590	S
1_2 / TZ	-69.6178	-21.2689	46700	S
1_2 / TZ	-69.6178	-21.2689	50620	S
1_2 / TZ	-69.6178	-21.2688	50520	S
1_2 / TZ	-69.6178	-21.2689	48410	S
1_2 / TZ	-69.6178	-21.2689	46110	S
1_2 / TZ	-69.6179	-21.2689	44440	S
1_2 / TZ	-69.6179	-21.269	45800	S
1_2 / TZ	-69.6179	-21.2689	45410	S
1_2 / TZ	-69.6179	-21.2689	44420	S
1_2 / TZ	-69.618	-21.2689	44420	S
1_2 / TZ	-69.618	-21.2689	56970	S
1_2 / TZ	-69.618	-21.2689	50730	S
1_2 / TZ	-69.618	-21.2689	45200	S
1_2 / TZ	-69.618	-21.2689	41500	S
1_2 / TZ	-69.6179	-21.2689	46000	S
1_2 / TZ	-69.6179	-21.2689	42160	S
1_2 / TZ	-69.618	-21.2688	49840	S
1_2 / TZ	-69.618	-21.2688	50270	S
1_2 / TZ	-69.618	-21.2688	50000	S
1_2 / TZ	-69.6179	-21.2687	50250	S
1_2 / TZ	-69.6179	-21.2687	48700	S
1_2 / TZ	-69.618	-21.2687	46060	S
1_2 / TZ	-69.618	-21.2687	45990	S
1_2 / TZ	-69.6179	-21.2687	47170	S
1_2 / TZ	-69.6179	-21.2687	45990	S
1_2 / TZ	-69.6179	-21.2687	46380	S
1_2 / TZ	-69.6179	-21.2687	45760	S
1_2 / TZ	-69.6179	-21.2687	53110	S
1_2 / TZ	-69.6179	-21.2687	53100	S
1_2 / TZ	-69.6179	-21.2687	53100	S
1_2 / TZ	-69.6178	-21.2687	52780	S
1_2 / TZ	-69.6178	-21.2687	52800	S
1_2 / TZ	-69.6178	-21.2687	69000	S
1_2 / TZ	-69.6178	-21.2687	54670	S
1_2 / TZ	-69.6178	-21.2687	56190	S
1_2 / TZ	-69.6178	-21.2687	56160	S
1_2 / TZ	-69.6178	-21.2687	53250	S
1_2 / TZ	-69.6178	-21.2688	50270	S
1_2 / TZ	-69.6178	-21.2688	50120	S
1_2 / TZ	-69.6178	-21.2688	48510	S
1_2 / TZ	-69.6178	-21.2689	48680	S
1_2 / TZ	-69.6178	-21.2687	61800	S
1_2 / TZ	-69.6177	-21.2687	101200	S
1_2 / TZ	-69.6178	-21.2687	123700	S
1_2 / TZ	-69.6177	-21.2687	102000	S
1_2 / TZ	-69.6177	-21.2686	128000	S
1_2 / TZ	-69.6178	-21.2686	120700	S
1_2 / TZ	-69.6177	-21.2686	90460	S
1_2 / TZ	-69.6177	-21.2686	71770	S
1_2 / TZ	-69.6178	-21.2686	63300	S
1_2 / TZ	-69.6178	-21.2685	70800	S
1_2 / TZ	-69.6177	-21.2686	60580	S
1_2 / TZ	-69.6178	-21.2685	60550	S
1_2 / TZ	-69.6178	-21.2686	60670	S
1_2 / TZ	-69.6178	-21.2687	56600	S
1_2 / TZ	-69.6178	-21.2686	61850	S
1_2 / TZ	-69.6178	-21.2686	50540	S
1_2 / TZ	-69.6179	-21.2686	51160	S
1_2 / TZ	-69.6179	-21.2686	46540	S
1_2 / TZ	-69.6179	-21.2686	45570	S
1_2 / TZ	-69.6179	-21.2686	44030	S
1_2 / TZ	-69.6179	-21.2686	46960	S
1_2 / TZ	-69.6179	-21.2686	42910	S
1_2 / TZ	-69.6179	-21.2685	48290	S
1_2 / TZ	-69.6179	-21.2685	50050	S
1_2 / TZ	-69.6178	-21.2686	49130	S
1_2 / TZ	-69.6179	-21.2686	46540	S
1_2 / TZ	-69.618	-21.2686	42970	S
1_2 / TZ	-69.618	-21.2686	42990	S
1_2 / TZ	-69.618	-21.2685	46480	S
1_2 / TZ	-69.618	-21.2685	46590	S
1_2 / TZ	-69.6179	-21.2685	46950	S
1_2 / TZ	-69.6179	-21.2685	47140	S
1_2 / TZ	-69.6179	-21.2685	47630	S
1_2 / TZ	-69.618	-21.2685	43740	S
1_2 / TZ	-69.6178	-21.2685	51920	S
1_2 / TZ	-69.6179	-21.2685	51600	S
1_2 / TZ	-69.6179	-21.2684	52480	S
1_2 / TZ	-69.6178	-21.2684	64760	S
1_2 / TZ	-69.6178	-21.2684	56360	S
1_2 / TZ	-69.6178	-21.2684	55340	S
1_2 / TZ	-69.6178	-21.2684	58110	S
1_2 / TZ	-69.6178	-21.2684	33830	S
1_2 / TZ	-69.6179	-21.2684	54260	S
1_2 / TZ	-69.6179	-21.2683	45110	S
1_2 / TZ	-69.6179	-21.2684	46310	S
1_2 / TZ	-69.6179	-21.2684	43330	S
1_2 / TZ	-69.6179	-21.2684	41090	S
1_2 / TZ	-69.6179	-21.2684	44010	S
1_2 / TZ	-69.6179	-21.2684	42370	S
1_2 / TZ	-69.618	-21.2685	42040	S
1_2 / TZ	-69.618	-21.2685	39150	S
1_2 / TZ	-69.618	-21.2684	41750	S
1_2 / TZ	-69.618	-21.2685	42340	S
1_2 / TZ	-69.6181	-21.2684	41840	S
1_2 / TZ	-69.618	-21.2684	47440	S
1_2 / TZ	-69.6179	-21.2684	42740	S
1_2 / TZ	-69.618	-21.2684	48630	S
1_2 / TZ	-69.618	-21.2683	48710	S
1_2 / TZ	-69.618	-21.2683	49560	S
1_2 / TZ	-69.618	-21.2683	47170	S
1_2 / TZ	-69.618	-21.2683	47340	S
1_2 / TZ	-69.6181	-21.2684	47500	S
1_2 / TZ	-69.6181	-21.2684	47220	S
1_2 / TZ	-69.6181	-21.2684	44610	S
1_2 / TZ	-69.6181	-21.2684	40350	S
1_2 / TZ	-69.6181	-21.2683	47090	S
1_2 / TZ	-69.6181	-21.2683	47250	S
1_2 / TZ	-69.6181	-21.2683	49560	S
1_2 / TZ	-69.6181	-21.2683	47190	S
1_2 / TZ	-69.6181	-21.2683	49210	S
1_2 / TZ	-69.6181	-21.2683	47900	S
1_2 / TZ	-69.6181	-21.2683	47400	S
1_2 / TZ	-69.6181	-21.2683	48050	S
1_2 / TZ	-69.6181	-21.2683	46600	S
1_2 / TZ	-69.6181	-21.2683	43360	S
1_2 / TZ	-69.6182	-21.2683	47720	S
1_2 / TZ	-69.6181	-21.2683	46960	S
1_2 / TZ	-69.6181	-21.2682	50890	S
1_2 / TZ	-69.6181	-21.2682	49340	S
1_2 / TZ	-69.6181	-21.2682	53160	S
1_2 / TZ	-69.6181	-21.2682	50520	S
1_2 / TZ	-69.618	-21.2682	52090	S
1_2 / TZ	-69.6181	-21.2682	53110	S
1_2 / TZ	-69.618	-21.2682	53590	S
1_2 / TZ	-69.6182	-21.2681	46680	S
1_2 / TZ	-69.6182	-21.2682	43950	S
1_2 / TZ	-69.6182	-21.2682	42680	S
1_2 / TZ	-69.6183	-21.2682	46000	S
1_2 / TZ	-69.6182	-21.2682	44130	S
1_2 / TZ	-69.6183	-21.2682	41540	S
1_2 / TZ	-69.6183	-21.2682	43030	S
1_2 / TZ	-69.6183	-21.2682	43960	S
1_2 / TZ	-69.6183	-21.2682	45300	S
1_2 / TZ	-69.6175	-21.2689	48260	S
1_2 / TZ	-69.6175	-21.2689	46320	S
1_2 / TZ	-69.6175	-21.2689	44920	S
1_2 / TZ	-69.6174	-21.2688	58210	S
1_2 / TZ	-69.6175	-21.2689	54620	S
1_2 / TZ	-69.6175	-21.2689	69820	S
1_2 / TZ	-69.6176	-21.2689	53230	S
1_2 / TZ	-69.6176	-21.2689	50760	S
1_2 / TZ	-69.6176	-21.2689	52130	S
1_2 / TZ	-69.6176	-21.2689	57140	S
1_2 / TZ	-69.6176	-21.2689	55610	S
1_2 / TZ	-69.6176	-21.2688	56000	S
1_2 / TZ	-69.6176	-21.2689	55750	S
1_2 / TZ	-69.6176	-21.2688	59690	S
1_2 / TZ	-69.6176	-21.2688	58140	S
1_2 / TZ	-69.6176	-21.2688	64000	S
1_2 / TZ	-69.6176	-21.2689	57170	S
1_2 / TZ	-69.6176	-21.2689	66430	S
1_2 / TZ	-69.6174	-21.2688	66230	S
1_2 / TZ	-69.6175	-21.2688	79200	S
1_2 / TZ	-69.6174	-21.2688	80250	S
1_2 / TZ	-69.6174	-21.2687	80560	S
1_2 / TZ	-69.6175	-21.2688	74660	S
1_2 / TZ	-69.6175	-21.2688	71620	S
1_2 / TZ	-69.6175	-21.2688	71150	S
1_2 / TZ	-69.6176	-21.2688	76780	S
1_2 / TZ	-69.6176	-21.2688	63100	S
1_2 / TZ	-69.6176	-21.2688	52780	S
1_2 / TZ	-69.6176	-21.2688	53450	S
1_2 / TZ	-69.6176	-21.2688	52350	S
1_2 / TZ	-69.6176	-21.2688	66840	S
1_2 / TZ	-69.6176	-21.2688	71420	S
1_2 / TZ	-69.6176	-21.2688	80140	S
1_2 / TZ	-69.6176	-21.2688	79020	S
1_2 / TZ	-69.6176	-21.2688	70590	S
1_2 / TZ	-69.6176	-21.2687	80100	S
1_2 / TZ	-69.6176	-21.2688	51620	S
1_2 / TZ	-69.6177	-21.2688	49450	S
1_2 / TZ	-69.6177	-21.2687	53470	S
1_2 / TZ	-69.6177	-21.2687	56640	S
1_2 / TZ	-69.6177	-21.2687	78770	S
1_2 / TZ	-69.6177	-21.2687	78540	S
1_2 / TZ	-69.6177	-21.2687	80520	S
1_2 / TZ	-69.6176	-21.2687	80500	S
1_2 / TZ	-69.6176	-21.2687	80210	S
1_2 / TZ	-69.6176	-21.2687	79840	S
1_2 / TZ	-69.6176	-21.2687	78830	S
1_2 / TZ	-69.6176	-21.2687	79940	S
1_2 / TZ	-69.6176	-21.2687	80240	S
1_2 / TZ	-69.6175	-21.2687	78980	S
1_2 / TZ	-69.6176	-21.2688	80030	S
1_2 / TZ	-69.6176	-21.2688	79490	S
1_2 / TZ	-69.6176	-21.2687	80070	S
1_2 / TZ	-69.6177	-21.2688	79840	S
1_2 / TZ	-69.6177	-21.2688	78140	S
1_2 / TZ	-69.6177	-21.2687	79070	S
1_2 / TZ	-69.6176	-21.2687	75810	S
1_2 / TZ	-69.6176	-21.2687	84530	S
1_2 / TZ	-69.6176	-21.2687	80480	S
1_2 / TZ	-69.6174	-21.2688	71600	S
1_2 / TZ	-69.6174	-21.2689	64010	S
1_2 / TZ	-69.6174	-21.2688	74730	S
1_2 / TZ	-69.6173	-21.2688	102300	S
1_2 / TZ	-69.6173	-21.2688	101800	S
1_2 / TZ	-69.6174	-21.2688	101600	S
1_2 / TZ	-69.6173	-21.2688	97020	S
1_2 / TZ	-69.6173	-21.2688	95670	S
1_2 / TZ	-69.6172	-21.2688	132900	S
1_2 / TZ	-69.6173	-21.2688	118800	S
1_2 / TZ	-69.6173	-21.2688	98690	S
1_2 / TZ	-69.6173	-21.2688	98130	S
1_2 / TZ	-69.6174	-21.2689	69480	S
1_2 / TZ	-69.6174	-21.2689	36510	S
1_2 / TZ	-69.6173	-21.2689	34970	S
1_2 / TZ	-69.6173	-21.2689	40130	S
1_2 / TZ	-69.6173	-21.2689	35330	S
1_2 / TZ	-69.6173	-21.2689	39340	S
1_2 / TZ	-69.6173	-21.2689	47220	S
1_2 / TZ	-69.6172	-21.2688	42400	S
1_2 / TZ	-69.6172	-21.2688	62740	S
1_2 / TZ	-69.6172	-21.2688	114600	S
1_2 / TZ	-69.6172	-21.2688	89010	S
1_2 / TZ	-69.6172	-21.2688	88930	S
1_2 / TZ	-69.6172	-21.2688	58950	S
1_2 / TZ	-69.6171	-21.2688	52950	S
1_2 / TZ	-69.6171	-21.2688	75130	S
1_2 / TZ	-69.6172	-21.2687	85880	S
1_2 / TZ	-69.6171	-21.2687	97300	S
1_2 / TZ	-69.617	-21.2687	54830	S
1_2 / TZ	-69.617	-21.2687	63040	S
1_2 / TZ	-69.6171	-21.2687	69800	S
1_2 / TZ	-69.6171	-21.2687	82140	S
1_2 / TZ	-69.6171	-21.2687	137100	S
1_2 / TZ	-69.6171	-21.2687	127900	S
1_2 / TZ	-69.6171	-21.2687	120600	S
1_2 / TZ	-69.6172	-21.2687	134300	S
1_2 / TZ	-69.6172	-21.2687	132100	S
1_2 / TZ	-69.6172	-21.2687	135200	S
1_2 / TZ	-69.6173	-21.2687	110800	S
1_2 / TZ	-69.6174	-21.2687	98710	S
1_2 / TZ	-69.6174	-21.2687	113800	S
1_2 / TZ	-69.6174	-21.2687	120800	S
1_2 / TZ	-69.6174	-21.2686	112200	S
1_2 / TZ	-69.6173	-21.2686	123600	S
1_2 / TZ	-69.6173	-21.2686	129500	S
2	-69.6181	-21.268	150000	B
2	-69.617	-21.2682	150100	B
2	-69.617	-21.2681	152600	B
2	-69.6181	-21.2681	153100	B
2	-69.6169	-21.2686	153400	B
2	-69.6169	-21.2686	153500	B
2	-69.617	-21.2681	154200	B
2	-69.617	-21.2681	155000	B
2	-69.618	-21.2681	155100	B
2	-69.618	-21.2681	155100	B
2	-69.617	-21.2685	155400	B
2	-69.6176	-21.2682	155600	B
2	-69.6173	-21.2684	155600	B
2	-69.6171	-21.2681	155600	B
2	-69.6171	-21.268	155600	B
2	-69.618	-21.2681	155600	B
2	-69.6175	-21.2683	155700	B
2	-69.6171	-21.2685	155700	B
2	-69.617	-21.2687	155700	B
2	-69.618	-21.268	155700	B
2	-69.6174	-21.2678	155700	B
2	-69.6177	-21.2682	155800	B
2	-69.6174	-21.2683	155800	B
2	-69.6172	-21.2685	155800	B
2	-69.617	-21.2684	155800	B
2	-69.617	-21.2686	155800	B
2	-69.618	-21.2681	155800	B
2	-69.6181	-21.268	155800	B
2	-69.6174	-21.2681	155900	B
2	-69.6176	-21.2681	155900	B
2	-69.6172	-21.2681	155900	B
2	-69.6179	-21.2681	155900	B
2	-69.6179	-21.2681	155900	B
2	-69.6175	-21.2683	155900	B
2	-69.6174	-21.2681	156000	B
2	-69.6172	-21.268	156000	B
2	-69.6173	-21.268	156000	B
2	-69.6172	-21.2681	156000	B
2	-69.6179	-21.2681	156000	B
2	-69.6179	-21.268	156000	B
2	-69.6173	-21.2681	156100	B
2	-69.6174	-21.2681	156100	B
2	-69.6176	-21.2682	156100	B
2	-69.6179	-21.2682	156100	B
2	-69.6176	-21.2679	156100	B
2	-69.6176	-21.2681	156200	B
2	-69.617	-21.2682	156200	B
2	-69.6171	-21.2685	156200	B
2	-69.6178	-21.2679	156200	B
2	-69.6173	-21.2681	156300	B
2	-69.6173	-21.2681	156300	B
2	-69.6172	-21.2682	156300	B
2	-69.6174	-21.2682	156300	B
2	-69.6175	-21.2683	156300	B
2	-69.6176	-21.268	156300	B
2	-69.6177	-21.2682	156300	B
2	-69.6178	-21.2682	156300	B
2	-69.6178	-21.2681	156300	B
2	-69.6176	-21.2679	156300	B
2	-69.6173	-21.2683	156400	B
2	-69.6176	-21.2683	156400	B
2	-69.6171	-21.2684	156400	B
2	-69.617	-21.2684	156400	B
2	-69.6179	-21.2681	156400	B
2	-69.6171	-21.2682	156400	B
2	-69.617	-21.2684	156400	B
2	-69.6175	-21.2679	156400	B
2	-69.6171	-21.2685	156500	B
2	-69.6175	-21.2679	156500	B
2	-69.6172	-21.2679	156600	B
2	-69.6173	-21.2679	156600	B
2	-69.6175	-21.268	156700	B
2	-69.6171	-21.2681	156800	B
2	-69.6171	-21.268	156800	B
2	-69.6172	-21.2685	146200	C
2	-69.6172	-21.2685	150000	C
2	-69.6169	-21.2684	152700	C
2	-69.617	-21.2682	154100	C
2	-69.617	-21.2681	154100	C
2	-69.6176	-21.2682	155600	C
2	-69.6181	-21.2681	145700	S
2	-69.6181	-21.268	149000	S
2	-69.617	-21.2682	149500	S
2	-69.617	-21.2681	150300	S
2	-69.6169	-21.2686	152700	S
2	-69.6169	-21.2685	153200	S
2	-69.617	-21.2686	153900	S
2	-69.618	-21.2681	154100	S
2	-69.6181	-21.268	154100	S
2	-69.617	-21.2686	154400	S
2	-69.617	-21.2682	154500	S
2	-69.6173	-21.2684	154700	S
2	-69.6175	-21.2679	154700	S
2	-69.6175	-21.2683	154800	S
2	-69.617	-21.2685	154800	S
2	-69.618	-21.268	154800	S
2	-69.6177	-21.2682	154900	S
2	-69.6175	-21.2679	154900	S
2	-69.6176	-21.2679	154900	S
2	-69.6179	-21.268	154900	S
2	-69.617	-21.268	155000	S
2	-69.6179	-21.268	155000	S
2	-69.6176	-21.2682	155100	S
2	-69.6179	-21.2681	155100	S
2	-69.6172	-21.2685	155100	S
2	-69.6175	-21.2683	155100	S
2	-69.6174	-21.2682	155300	S
2	-69.6175	-21.2683	155300	S
2	-69.6173	-21.2684	155300	S
2	-69.6171	-21.2685	155300	S
2	-69.6176	-21.2679	155300	S
2	-69.6174	-21.2681	155400	S
2	-69.6172	-21.2681	155400	S
2	-69.6173	-21.268	155400	S
2	-69.6171	-21.2685	155400	S
2	-69.6171	-21.2681	155400	S
2	-69.6178	-21.2679	155400	S
2	-69.6174	-21.2678	155400	S
2	-69.6179	-21.2681	155500	S
2	-69.618	-21.2681	155500	S
2	-69.6173	-21.2681	155600	S
2	-69.6174	-21.2681	155600	S
2	-69.6176	-21.268	155600	S
2	-69.6172	-21.2682	155700	S
2	-69.6176	-21.2681	155700	S
2	-69.6172	-21.268	155700	S
2	-69.6179	-21.2681	155700	S
2	-69.617	-21.2681	155700	S
2	-69.6171	-21.2682	155800	S
2	-69.617	-21.2684	155900	S
2	-69.6178	-21.2681	155900	S
2	-69.6179	-21.2682	155900	S
2	-69.617	-21.2684	155900	S
2	-69.6173	-21.2683	156000	S
2	-69.6176	-21.2683	156100	S
2	-69.6173	-21.2681	156200	S
2	-69.6171	-21.2685	156200	S
2	-69.6175	-21.268	156200	S
2	-69.617	-21.2684	156200	S
2	-69.6173	-21.2681	156300	S
2	-69.6174	-21.2682	156300	S
2	-69.6177	-21.2682	156300	S
2	-69.6171	-21.2684	156400	S
2	-69.6171	-21.2685	156500	S
2	-69.6179	-21.2681	156500	S
2	-69.6176	-21.2681	156600	S
2	-69.6181	-21.268	156600	S
2	-69.6171	-21.268	156700	S
2	-69.6171	-21.2681	156900	S
2	-69.6172	-21.2679	156900	S
2	-69.6173	-21.2679	157100	S
2	-69.617	-21.2681	157700	S
2 Aux/Island	-69.6173	-21.2678	156400	B
2 Aux/Island	-69.6171	-21.268	156800	B
2 Aux/Island	-69.6168	-21.2683	143900	B
2 Aux/Island	-69.6169	-21.2687	116900	B
2 Aux/Island	-69.618	-21.2681	114200	B
2 Aux/Island	-69.6176	-21.2682	151700	B
2 Aux/Island	-69.6174	-21.2682	161400	B
2 Aux/Island	-69.6173	-21.2682	161300	B
2 Aux/Island	-69.6173	-21.2682	156300	B
2 Aux/Island	-69.6173	-21.2682	157200	B
2 Aux/Island	-69.6175	-21.2681	155800	B
2 Aux/Island	-69.6175	-21.2681	151600	B
2 Aux/Island	-69.6175	-21.2681	156600	B
2 Aux/Island	-69.6175	-21.2681	156800	B
2 Aux/Island	-69.6176	-21.2681	156400	B
2 Aux/Island	-69.6169	-21.2682	148600	S
2 Aux/Island	-69.6169	-21.2683	141800	S
2 Aux/Island	-69.617	-21.2683	151300	S
2 Aux/Island	-69.617	-21.2683	159300	S
2 Aux/Island	-69.6169	-21.2686	72210	S
2 Aux/Island	-69.617	-21.2682	127700	S
2 Aux/Island	-69.6173	-21.2678	156000	S
2 Aux/Island	-69.6171	-21.268	156700	S
2 Aux/Island	-69.6168	-21.2683	142900	S
2 Aux/Island	-69.617	-21.2684	155900	S
2 Aux/Island	-69.6169	-21.2687	93650	S
2 Aux/Island	-69.6176	-21.2682	150000	S
2 Aux/Island	-69.6174	-21.2682	160800	S
2 Aux/Island	-69.6173	-21.2682	161700	S
2 Aux/Island	-69.6173	-21.2682	151800	S
2 Aux/Island	-69.6173	-21.2682	156200	S
2 Aux/Island	-69.6175	-21.2681	154800	S
2 Aux/Island	-69.6175	-21.2681	151200	S
2 Aux/Island	-69.6175	-21.2681	156000	S
2 Aux/Island	-69.6175	-21.2681	156900	S
2 Aux/Island	-69.6176	-21.2681	155800	S
2 Aux/Island	-69.6176	-21.2682	154800	S
3	-69.6303	-21.2701	38990	B
3	-69.6303	-21.27	42470	B
3	-69.6303	-21.2698	44160	B
3	-69.6303	-21.27	44390	B
3	-69.6304	-21.2698	44550	B
3	-69.6305	-21.2695	46090	B
3	-69.6303	-21.2701	46400	B
3	-69.6304	-21.2701	46610	B
3	-69.6304	-21.2695	46820	B
3	-69.6304	-21.27	47100	B
3	-69.6303	-21.2699	47420	B
3	-69.6303	-21.2698	48580	B
3	-69.6304	-21.2699	48590	B
3	-69.6304	-21.2699	48640	B
3	-69.6304	-21.2695	48770	B
3	-69.6305	-21.2698	48920	B
3	-69.6303	-21.2698	48920	B
3	-69.6304	-21.2699	48970	B
3	-69.6305	-21.2699	49010	B
3	-69.6306	-21.2697	49200	B
3	-69.6304	-21.2697	49240	B
3	-69.6305	-21.2699	49350	B
3	-69.6306	-21.2696	49350	B
3	-69.6304	-21.2696	49380	B
3	-69.6306	-21.2697	49430	B
3	-69.6304	-21.2696	49490	B
3	-69.6305	-21.2699	49510	B
3	-69.6305	-21.2695	49530	B
3	-69.6305	-21.2697	49730	B
3	-69.6305	-21.2697	49870	B
3	-69.6306	-21.2697	50090	B
3	-69.6304	-21.2697	56590	B
3	-69.6303	-21.2698	35500	S
3	-69.6302	-21.27	36810	S
3	-69.6302	-21.27	39980	S
3	-69.6302	-21.2701	43470	S
3	-69.6303	-21.2699	44690	S
3	-69.6302	-21.2701	45420	S
3	-69.6303	-21.2698	47580	S
3	-69.6302	-21.2699	48650	S
3	-69.6304	-21.2697	48750	S
3	-69.6302	-21.2699	49670	S
3	-69.6303	-21.2697	52580	S
3	-69.6302	-21.2699	53010	S
3	-69.6304	-21.2697	55070	S
3	-69.6304	-21.2697	57300	S
3	-69.6304	-21.2697	63110	S
3	-69.6304	-21.2697	71050	S
3	-69.6304	-21.2697	71220	S
3	-69.6303	-21.2699	23990	S
3	-69.6304	-21.2695	39420	S
3	-69.6303	-21.2701	43330	S
3	-69.6303	-21.2701	44280	S
3	-69.6303	-21.27	46930	S
3	-69.6302	-21.27	47650	S
3	-69.6306	-21.2697	50400	S
3	-69.6304	-21.2701	52560	S
3	-69.6303	-21.2699	52840	S
3	-69.6304	-21.27	53080	S
3	-69.6304	-21.2695	53570	S
3	-69.6304	-21.2699	54260	S
3	-69.6305	-21.2699	54360	S
3	-69.6303	-21.2698	54700	S
3	-69.6304	-21.2698	54800	S
3	-69.6305	-21.2698	54810	S
3	-69.6304	-21.2695	54840	S
3	-69.6305	-21.2699	54880	S
3	-69.6303	-21.2698	54950	S
3	-69.6306	-21.2697	54960	S
3	-69.6306	-21.2697	55060	S
3	-69.6306	-21.2696	55200	S
3	-69.6305	-21.2697	55200	S
3	-69.6304	-21.2698	55220	S
3	-69.6304	-21.2696	55330	S
3	-69.6305	-21.2697	55440	S
3	-69.6304	-21.2697	55460	S
3	-69.6304	-21.2696	55580	S
3	-69.6306	-21.2697	55680	S
3	-69.6305	-21.2695	55720	S
3 Aux	-69.6305	-21.27	48660	B
3 Aux	-69.6305	-21.27	61190	B
3 Aux	-69.6305	-21.2699	54820	B
3 Aux	-69.6305	-21.2698	49240	B
3 Aux	-69.6306	-21.2696	65540	B
3 Aux	-69.6306	-21.2695	46480	B
3 Aux	-69.6305	-21.2694	40040	B
3 Aux	-69.6304	-21.2694	45020	B
3 Aux	-69.6305	-21.2694	47440	B
3 Aux	-69.6305	-21.2694	40220	B
3 Aux	-69.6304	-21.2694	48190	B
3 Aux	-69.6305	-21.27	66820	B
3 Aux	-69.6305	-21.2696	88110	B
3 Aux	-69.6302	-21.2699	21450	B
3 Aux	-69.6305	-21.27	55260	S
3 Aux	-69.6305	-21.2699	68860	S
3 Aux	-69.6305	-21.2699	54190	S
3 Aux	-69.6305	-21.2698	54700	S
3 Aux	-69.6306	-21.2696	35500	S
3 Aux	-69.6307	-21.2695	34930	S
3 Aux	-69.6306	-21.2695	25940	S
3 Aux	-69.6306	-21.2695	52280	S
3 Aux	-69.6305	-21.2695	52110	S
3 Aux	-69.6305	-21.2695	30570	S
3 Aux	-69.6306	-21.2694	13020	S
3 Aux	-69.6305	-21.2694	26390	S
3 Aux	-69.6305	-21.2694	7169	S
3 Aux	-69.6305	-21.2694	10760	S
3 Aux	-69.6305	-21.2694	25080	S
3 Aux	-69.6304	-21.2693	11290	S
3 Aux	-69.6304	-21.2694	47430	S
3 Aux	-69.6305	-21.2694	53500	S
3 Aux	-69.6305	-21.2695	42510	S
3 Aux	-69.6304	-21.2694	47430	S
3 Aux	-69.6306	-21.27	80840	S
3 Aux	-69.6306	-21.27	76540	S
3 Aux	-69.6305	-21.27	59620	S
3 Aux	-69.6305	-21.2701	77380	S
3 Aux	-69.6305	-21.2701	87910	S
3 Aux	-69.6306	-21.2699	50480	S
3 Aux	-69.6306	-21.2696	31840	S
3 Aux	-69.6307	-21.2695	33340	S
3 Aux	-69.6306	-21.2695	23240	S
3 Aux	-69.6305	-21.2694	9416	S
3 Aux	-69.6305	-21.2694	9360	S
3 Aux	-69.6305	-21.2694	32950	S
3 Aux	-69.6305	-21.2693	6187	S
3 Aux	-69.6304	-21.2694	44530	S
3 Aux	-69.6306	-21.27	31130	S
3 Aux	-69.6305	-21.27	53810	S
3 Aux	-69.6305	-21.2701	69780	S
3 Aux	-69.6305	-21.2701	77590	S
3 Aux	-69.6305	-21.2696	95800	S
3 Aux	-69.6303	-21.2698	32170	S
3 Aux	-69.6305	-21.2699	55490	S
3 Aux	-69.6305	-21.2699	61150	S
3 Aux	-69.6304	-21.2697	65280	S
3 Aux	-69.6304	-21.2697	50740	S
3 Aux	-69.6302	-21.27	81380	S
3 Aux	-69.6302	-21.27	83780	S
4	-69.6368	-21.2702	136500	B
4	-69.637	-21.27	136700	B
4	-69.6367	-21.2705	136700	B
4	-69.6369	-21.2703	136800	B
4	-69.6367	-21.2705	136900	B
4	-69.6368	-21.2705	137000	B
4	-69.6368	-21.2701	137100	B
4	-69.637	-21.2701	137200	B
4	-69.6369	-21.2703	137200	B
4	-69.6368	-21.2701	137200	B
4	-69.6368	-21.2705	137200	B
4	-69.6367	-21.2702	137200	B
4	-69.6369	-21.2699	137300	B
4	-69.6368	-21.2701	137300	B
4	-69.6368	-21.2701	137300	B
4	-69.6368	-21.2699	137300	B
4	-69.6368	-21.2705	137300	B
4	-69.6367	-21.2705	137400	B
4	-69.6368	-21.2704	137500	B
4	-69.6368	-21.2701	137500	B
4	-69.6367	-21.2704	137600	B
4	-69.6367	-21.2703	137600	B
4	-69.637	-21.2702	137800	B
4	-69.6368	-21.2702	137800	B
4	-69.6369	-21.2702	137900	B
4	-69.6368	-21.2701	137900	B
4	-69.6368	-21.2704	137900	B
4	-69.6369	-21.2702	138000	B
4	-69.6368	-21.2702	138000	B
4	-69.6368	-21.27	138000	B
4	-69.6368	-21.2703	138000	B
4	-69.6368	-21.2704	138000	B
4	-69.6368	-21.27	138100	B
4	-69.6368	-21.2703	138100	B
4	-69.6368	-21.2699	138500	B
4	-69.6368	-21.2704	147700	S
4	-69.6369	-21.2704	148000	S
4	-69.6368	-21.2704	148300	S
4	-69.6367	-21.2702	148400	S
4	-69.6368	-21.2701	148800	S
4	-69.6367	-21.2705	149700	S
4	-69.6368	-21.2703	149800	S
4	-69.6367	-21.2705	150200	S
4	-69.6368	-21.2701	150300	S
4	-69.6368	-21.2701	150300	S
4	-69.6367	-21.2699	150500	S
4	-69.637	-21.2701	150600	S
4	-69.6367	-21.2701	150600	S
4	-69.6367	-21.2704	150700	S
4	-69.6368	-21.2702	151000	S
4	-69.6368	-21.2704	151000	S
4	-69.6367	-21.27	151000	S
4	-69.6367	-21.2703	151100	S
4	-69.637	-21.2702	151300	S
4	-69.6367	-21.2705	151300	S
4	-69.6368	-21.27	151500	S
4	-69.6368	-21.2705	151500	S
4	-69.6369	-21.2702	151600	S
4	-69.6368	-21.2701	151600	S
4	-69.6368	-21.2703	151600	S
4	-69.6367	-21.27	151600	S
4	-69.6368	-21.27	151800	S
4	-69.637	-21.27	151900	S
4	-69.6369	-21.2701	152000	S
4	-69.6368	-21.2702	152000	S
4	-69.6368	-21.2699	152100	S
4	-69.6368	-21.2699	152300	S
4	-69.6368	-21.2699	153000	S
4 Aux	-69.6369	-21.2699	137300	B
4 Aux	-69.637	-21.27	109300	B
4 Aux	-69.637	-21.27	67450	B
4 Aux	-69.637	-21.27	91770	B
4 Aux	-69.637	-21.27	136500	B
4 Aux	-69.6371	-21.2701	57490	B
4 Aux	-69.637	-21.2701	135500	B
4 Aux	-69.637	-21.2701	60750	B
4 Aux	-69.6367	-21.2706	28320	B
4 Aux	-69.6366	-21.2703	53680	B
4 Aux	-69.6366	-21.2702	68210	B
4 Aux	-69.6364	-21.27	72770	B
4 Aux	-69.6364	-21.27	72360	B
4 Aux	-69.637	-21.2702	39760	S
4 Aux	-69.637	-21.2702	36730	S
4 Aux	-69.6368	-21.2705	34690	S
4 Aux	-69.6368	-21.2706	30670	S
4 Aux	-69.6366	-21.2706	32210	S
4 Aux	-69.6366	-21.2705	52090	S
4 Aux	-69.6364	-21.2705	135900	S
4 Aux	-69.6366	-21.2704	48850	S
4 Aux	-69.6365	-21.2699	101100	S
4 Aux	-69.6365	-21.27	89760	S
4 Aux	-69.6365	-21.2699	99590	S
4 Aux	-69.6365	-21.2699	98890	S
4 Aux	-69.6364	-21.2699	102400	S
4 Aux	-69.6364	-21.2699	98230	S
4 Aux	-69.6364	-21.27	62870	S
4 Aux	-69.6364	-21.27	64350	S
4 Aux	-69.6364	-21.27	73140	S
4 Aux	-69.6363	-21.2698	159900	S
4 Aux	-69.6363	-21.2698	103800	S
4 Aux	-69.6363	-21.2698	154600	S
4 Aux	-69.6362	-21.2698	122500	S
4 Aux	-69.6362	-21.2699	122200	S
4 Aux	-69.6362	-21.2698	134600	S
4 Aux	-69.6362	-21.2702	83480	S
4 Aux	-69.6363	-21.2703	38950	S
4 Aux	-69.6364	-21.2704	38950	S
4 Aux	-69.6364	-21.2704	45940	S
4 Aux	-69.6364	-21.2704	64740	S
4 Aux	-69.6364	-21.2704	53420	S
4 Aux	-69.6364	-21.2703	71310	S
4 Aux	-69.637	-21.27	118500	S
4 Aux	-69.637	-21.27	74070	S
4 Aux	-69.637	-21.27	152100	S
4 Aux	-69.637	-21.27	68120	S
4 Aux	-69.637	-21.2701	91120	S
4 Aux	-69.637	-21.2701	52310	S
4 Aux	-69.637	-21.2701	82030	S
4 Aux	-69.6371	-21.2701	38740	S
4 Aux	-69.6371	-21.2701	146900	S
4 Aux	-69.637	-21.2702	49420	S
4 Aux	-69.637	-21.2702	149300	S
4 Aux	-69.637	-21.2702	38870	S
4 Aux	-69.637	-21.2702	49260	S
4 Aux	-69.637	-21.2702	144100	S
4 Aux	-69.637	-21.2702	151200	S
4 Aux	-69.637	-21.2703	150400	S
4 Aux	-69.6369	-21.2705	39640	S
4 Aux	-69.6367	-21.2706	29870	S
4 Aux	-69.6367	-21.2706	35130	S
4 Aux	-69.6366	-21.2706	36350	S
4 Aux	-69.6365	-21.2705	31280	S
4 Aux	-69.6366	-21.2705	150300	S
4 Aux	-69.6366	-21.2703	38910	S
4 Aux	-69.6366	-21.2702	59610	S
4 Aux	-69.6366	-21.2702	74050	S
4 Aux	-69.6365	-21.2699	113100	S
4 Aux	-69.6365	-21.27	98530	S
4 Aux	-69.6365	-21.2699	113100	S
4 Aux	-69.6365	-21.2699	117200	S
4 Aux	-69.6364	-21.2699	110300	S
4 Aux	-69.6364	-21.2699	107600	S
4 Aux	-69.6364	-21.27	68220	S
4 Aux	-69.6364	-21.27	77880	S
4 Aux	-69.6364	-21.27	78220	S
4 Aux	-69.6364	-21.27	71840	S
4 Aux	-69.6364	-21.27	79840	S
4 Aux	-69.6363	-21.2698	164400	S
4 Aux	-69.6363	-21.2698	116900	S
4 Aux	-69.6362	-21.2698	164900	S
4 Aux	-69.6362	-21.2698	127700	S
4 Aux	-69.6362	-21.2698	119500	S
4 Aux	-69.6362	-21.2698	146700	S
4 Aux	-69.6362	-21.2702	83300	S
4 Aux	-69.6363	-21.2704	26890	S
4 Aux	-69.6363	-21.2704	45010	S
4 Aux	-69.6363	-21.2704	50160	S
4 Aux	-69.6364	-21.2704	72080	S
4 Aux	-69.6364	-21.2704	70800	S
4 Aux	-69.6364	-21.2703	79520	S
