# Supplementary material for: Electrical conductivity as a driver of biological and geological spatial heterogeneity in the Puquios, Salar de Llamara, Atacama Desert, Chile
Source: Sci Rep. 2021 Jun 17;11:12769. doi: 10.1038/s41598-021-92105-2 (PMC8211675; doi:10.1038/s41598-021-92105-2)
Supplement: Supplementary file 10 — Supplementary Table S2. [file 41598_2021_92105_MOESM10_ESM.xlsx]

## Sheet: Sheet1
		Phytobenthos		Phytoplankton		Zoobenthos		Zooplankton
Puquio	Sampling Point	Number of Taxa	Shannon Diversity H'	Number of Taxa	Shannon Diversity H'	Number of Taxa	Shannon Diversity H'	Number of Taxa	Shannon Diversity H'
P1	T1-1	28	1.57	30	1.85	3	0.23	4	0.36
	T1-2	29	2.01	25	1.54	4	0.39	6	0.55
	T1-3	24	1.57	27	2.04	2	0.16	4	0.44
	T1-4	29	2.06	25	1.97	4	0.38	4	1.07
	T1-5	26	1.68	27	1.79	3	0.14	5	1.45
P2	T2-23	22	2.05	26	1.58	1	0	4	1.15
	T2-A	25	1.55	22	1.64	1	0	4	1.19
	T2-B	21	1.52	21	2.03	2	0.1	3	0.92
	T2-C	29	1.44	36	2.03	2	0.12	3	0.76
	T2-D	22	1.3	28	1.44	1	0	4	1.12
P3	T3-1	26	2.08	29	2.31	3	0.8	3	0.88
	T3-2	29	2.1	25	2.09	2	0.67	3	0.79
	T3-3	30	2.34	29	2.47	4	0.99	3	0.9
	T3-4	28	2.15	32	2.34	5	1.3	3	1
	T3-5	28	2.35	29	2.62	2	0.22	4	0.9
P4	T4-1	14	0.51	6	0.18	3	0.04	2	0.03
	T4-2	18	0.11	7	0.13	2	0.04	3	0.45
	T4-3	14	0.32	10	0.13	2	0.06	2	0.05
	T4-4	21	0.62	9	0.39	1	0	4	0.17
	T4-5	16	1.65	9	0.3	3	0.06	3	0.09
