# Supplementary material for: Electrical conductivity as a driver of biological and geological spatial heterogeneity in the Puquios, Salar de Llamara, Atacama Desert, Chile
Source: Sci Rep. 2021 Jun 17;11:12769. doi: 10.1038/s41598-021-92105-2 (PMC8211675; doi:10.1038/s41598-021-92105-2)
Supplement: Supplementary file 11 — Supplementary Table S3. [file 41598_2021_92105_MOESM11_ESM.xlsx]

## Sheet: Sheet1
Lagoon		Temperature (°c)	pH	Dissolved Oxygen mg/l	Conductivity mS/cm	As mg/L	Mg mg/L	SO4 g/L	Cl- g/L	Na g/L
Puquio 1		25.5 (±1.18)	8.01 (±0.24)	5.86 (±1.05)	37.6 (±11.67)	1.54	123	5.74	8.25	5.97
Puquio 2		23.97 (±1.40)	7.87 (±10.13	3.66 (±0.27)	146.17 (±3.25)	7.51	874	28.39	64.22	45.6
Puquio 3		24.97 (±1.63)	8.38 (±0.06)	6.23 (±2.58)	69.07 (±3.20)	5.6	683	17	20.88	17.38
Puquio 4		27.33 (±5.37)	8.07 (±0.06)	6.29 (±0.49)	155.52 (±3.67)	27.34	2520	57.39	65.28	53.49
