# Supplementary material for: Electrical conductivity as a driver of biological and geological spatial heterogeneity in the Puquios, Salar de Llamara, Atacama Desert, Chile
Source: Sci Rep. 2021 Jun 17;11:12769. doi: 10.1038/s41598-021-92105-2 (PMC8211675; doi:10.1038/s41598-021-92105-2)
Supplement: Supplementary file 12 — Supplementary Table S4. [file 41598_2021_92105_MOESM12_ESM.xlsx]

## Sheet: Sheet1
Sample number	Description
Puquio 1 / Transition Zone
PQ-171130-P1-01	Cohesive orange/brown gel mat; 1 cm thick; granular minerals —orange gel mat bottom type
PQ-171130-P1-02	Orange gel mat with green internal layer; 1 cm thick; granular minerals —orange gel mat bottom type
PQ-171130-P1-03	Cohesive orange/brown gel mat; 1 cm thick; well-laminated mineral substrate —orange gel mat bottom type
PQ-171130-P1-04	Beneath orange/brown bulbous mat; well cemented; well laminated mineral substrate — orange/brown bulbous mat bottom type
PQ-171130-P1-05	Orange/brown bulbous mat; > 1 cm of cohesive gel mat; highly laminated; mineral substrate forming between microbial layers — orange/brown bulbous mat bottom type
PQ-171130-P1-06	Cohesive orange/brown gel mat, 1 cm thick; granular minerals; laminated mineral substrate within brown mat — orange gel mat bottom type
PQ-171130-P1-08	Laminated and black; black mantle — black mantle bottom type
Puquio 2
PQ-171130-P2-07	Coarse (>1 cm) selenite crystals collected from dome surfaces; some with black coating —spar crystals bottom type
PQ-171130-P2-09	Selenite crystals with black coating and black material throughout —spar crystals bottom type
PQ-171130-P2-10	Grey, botryoids in platy mineral crust; well cemented —platy bottom type
Puquio 3
PQ-171130-P3-12	Well-cemented orange crust with pinnacles; granular crystals beneath orange gel— pinnacles bottom type
PQ-171130-P3-13	Thin microbial surface layer; well cemented crust (peach-orange in color); hard lamination with clotted, granular minerals — pinnacles bottom type
Puquio 4
PQ-171130-P4-11	Radial-crystal structure with a thin crust on top; pink and green microbial horizons; endolithic green layer; well-cemented — botryoids bottom type
